# Supplementary material for: A Cross-Sectional Survey Exploring Australian Pharmacists’ and Students’ Management of Common Oral Mucosal Diseases
Source: Pharmacy (Basel). 2023 Sep 1;11(5):139. doi: 10.3390/pharmacy11050139 (PMC10514864; doi:10.3390/pharmacy11050139)
Supplement: Supplementary file 1 [file pharmacy-11-00139-s001.zip]

Archive with 1 entries (1 files):
- pharmacy-2547447-supplementary.pdf
